# Supplementary material for: Prognostic Impact of MAFLD Following Surgical Resection of Hepatitis B Virus-Related Hepatocellular Carcinoma: A Nationwide Cohort Study
Source: Cancers (Basel). 2022 Oct 13;14(20):5002. doi: 10.3390/cancers14205002 (PMC9599346; doi:10.3390/cancers14205002)
Supplement: Supplementary file 1 [file cancers-14-05002-s001.zip]

Archive with 3 entries (3 files):
- figure_S1.pdf
- figure_s2.pdf
- Suppl Tables S1-S7.pdf
